# Supplementary material for: Electric Field Modulation and Ultrafast Photogenerated Electron-Hole Dynamics in MoSe2/WSe2 van der Waals Heterostructures
Source: Molecules. 2025 Sep 22;30(18):3840. doi: 10.3390/molecules30183840 (PMC12472952; doi:10.3390/molecules30183840)
Supplement: Supplementary file 1 [file molecules-30-03840-s001.zip]

Archive with 1 entries (1 files):
- molecules-3862243-supplementary.pdf
